# Supplementary material for: EWAS of Monozygotic Twins Implicate a Role of mTOR Pathway in Pathogenesis of Tic Spectrum Disorder
Source: Genes (Basel). 2021 Sep 26;12(10):1510. doi: 10.3390/genes12101510 (PMC8535383; doi:10.3390/genes12101510)
Supplement: Supplementary file 1 [file genes-12-01510-s001.zip]

Archive with 1 entries (1 files):
- genes-1320926-supplementary.xlsx
