# Supplementary material for: EWAS of Monozygotic Twins Implicate a Role of mTOR Pathway in Pathogenesis of Tic Spectrum Disorder
Source: Genes (Basel). 2021 Sep 26;12(10):1510. doi: 10.3390/genes12101510 (PMC8535383; doi:10.3390/genes12101510)
Supplement: Supplementary file 1 [file genes-12-01510-s001.zip › genes-1320926-supplementary.xlsx]

## Sheet: Figure S1 - Cell composition
Supplementary Figure S1: Cell type composition of TSD and Control samples. We did not observe any difference in cell-type composition between GTS individuals and controls. The p-values from the Mann-Whitney U-test are indicated in brackets above each cell type. As none of the unadjusted p-values were significant, we did not adjust for multiple testing. The x-axis represent the different cell type…

## Sheet: Table S1 - GREAT enrichment
Supplementary table S1: Results from the enrichment analysis of the significant (p < 0.01) probes from the linear mixed model. The locations of the probes were annotated to genes and to cis-regulatory regions of genes. The distance from the probe(s) to the transcription start site (TSS) of the gene is indicated for each significant probe.
GO Cellular Component: Insulin receptor binding				MSigDB Pathway: Phosphoinositides and their downstream targets				MSigDB Pathway: PTEN is a tumor suppressor that dephosphorylates the lipid messenger phosphatidylinositol triphosphate
Gene	Probe distance to TSS			Gene	Probe distance to TSS			Gene	Probe distance to TSS
GRB2	-37,327			AKT1	+473			AKT1	+473
IGF1R	-123,122, -1,642, +257,536, +308,504, +312,135, +322,027			AP2A1	+39,958			AKT3	+363,404, +428,175
IL4R	+24,843			AP2M1	-714, -688			BPNT1	-3,579
INSR	+96,647, +194,414			ARF1	-27,242			GRB2	-37,327
INSRR	-1,475			ARHGEF2	+1,971, +19,559			MAPK1	-58,164
JAK2	-151,131			BAD	-1,528			PDK1	-405
PIK3CA	-90, +38,280			JAG1	+108,680			PIK3CA	-90, +38,280
PIK3CB	-109,637, -101,745			LYN	+136,794			PIK3CD	-44,900, -404
PIK3R1	-576,457, -27,714			PFKL	+718			PTEN	-338, +288
PRKCZ	+22,149, +64,794, +134,379			PFKM	-21			PTK2B	-18
WDR6	-11,088, +7,015			PFKP	-297,144, +58,642, +59,548			RBL2	-322,945, -60,991
				PLCG1	-25,658			SOS1	-3,464
				PRKCE	+24,931, +491,250
				PRKCZ	+22,149, +64,794, +134,379
				RAC1	+33,979, +35,812
				VAV2	+996, +52,313
GO Biological Process: Positive regulation of hormone metabolic process				GO Biological Process: Positive regulation of hormone biosynthetic process				GO Biological Process: Regulation of protein ubiquitination involved in ubiquitin-dependent protein catabolic process
Gene	Probe distance to TSS			Gene	Probe distance to TSS			Gene	Probe distance to TSS
ARNT	+54			ARNT	+54			AXIN1	+54,755
BMP6	+20,020			BMP6	+20,020			CAV3	+30,832
CYP17A1	-26,214			CYP17A1	-26,214			CLU	+10,842, +23,049
GATA3	-20,783, -19,686, -1,292, +345,985			HIF1A	-316,612, -128,864, +55,261			DISC1	-3,834, +144,481
HIF1A	-316,612, -128,864, +55,261			IGF1R	-123,122, -1,642, +257,536, +308,504, +312,135, +322,027			FBXW7	+21,930
HPN	-654, +60,291			IGF2	-9,011, +172,359			PML	-1,433, +30,202
IGF1R	-123,122, -1,642, +257,536, +308,504, +312,135, +322,027			KDM1A	-240,385, -148,805, -5,412, +149,542			PSEN1	-76,955, -30,211, +51,822
IGF2	-9,011, +172,359			POR	+7,032, +80,303			PTEN	-338, +288
KDM1A	-240,385, -148,805, -5,412, +149,542							PTK2	+268,416, +282,688
POR	+7,032, +80,303							PTK2B	-18
								TRIM67	-538, +3,274
								WNT1	-410
